# Supplementary material for: UPF1 promotes chemoresistance to oxaliplatin through regulation of TOP2A activity and maintenance of stemness in colorectal cancer
Source: Cell Death Dis. 2021 May 21;12(6):519. doi: 10.1038/s41419-021-03798-2 (PMC8140095; doi:10.1038/s41419-021-03798-2)
Supplement: Supplementary file 1 — S1 [file 41419_2021_3798_MOESM1_ESM.xlsx]

## Sheet: Protein
Accession	Gene Symbol	Description	Score	Coverage	# Proteins	# Unique Peptides	# Peptides	# PSMs	# AAs	MW [kDa]	calc. pI
Q92900	UPF1	Regulator of nonsense transcripts 1 OS=Homo sapiens GN=UPF1 PE=1 SV=2 - [RENT1_HUMAN]	3992.2	53.59	2	56	56	162	1129	124.267	6.60986
Q15149	PLEC	Plectin OS=Homo sapiens GN=PLEC PE=1 SV=3 - [PLEC_HUMAN]	812.576	9.84	3	38	38	39	4684	531.466	5.96045
P52272	HNRNPM	Heterogeneous nuclear ribonucleoprotein M OS=Homo sapiens GN=HNRNPM PE=1 SV=3 - [HNRPM_HUMAN]	491.752	24.66	1	16	16	22	730	77.4643	8.70459
P02545	LMNA	Prelamin-A/C OS=Homo sapiens GN=LMNA PE=1 SV=1 - [LMNA_HUMAN]	388.527	23.49	1	16	17	17	664	74.0947	7.02002
Q08211	DHX9	ATP-dependent RNA helicase A OS=Homo sapiens GN=DHX9 PE=1 SV=4 - [DHX9_HUMAN]	275.453	15.04	1	15	15	19	1270	140.869	6.84424
P22626	HNRNPA2B1	Heterogeneous nuclear ribonucleoproteins A2/B1 OS=Homo sapiens GN=HNRNPA2B1 PE=1 SV=2 - [ROA2_HUMAN]	362.383	45.33	1	13	14	21	353	37.4067	8.95361
P11940	PABPC1	Polyadenylate-binding protein 1 OS=Homo sapiens GN=PABPC1 PE=1 SV=2 - [PABP1_HUMAN]	382.205	20.28	5	11	11	17	636	70.6259	9.49561
Q9NR30	DDX21	Nucleolar RNA helicase 2 OS=Homo sapiens GN=DDX21 PE=1 SV=5 - [DDX21_HUMAN]	321.806	18.52	2	11	11	19	783	87.2904	9.27588
Q00839	HNRNPU	Heterogeneous nuclear ribonucleoprotein U OS=Homo sapiens GN=HNRNPU PE=1 SV=6 - [HNRPU_HUMAN]	444.353	12.12	1	10	10	14	825	90.528	5.99854
Q9UHB6	LIMA1	LIM domain and actin-binding protein 1 OS=Homo sapiens GN=LIMA1 PE=1 SV=1 - [LIMA1_HUMAN]	272.939	14.23	1	9	9	10	759	85.1734	6.84424
P43243	MATR3	Matrin-3 OS=Homo sapiens GN=MATR3 PE=1 SV=2 - [MATR3_HUMAN]	267.491	12.75	1	9	9	11	847	94.5648	6.25244
O00567	NOP56	Nucleolar protein 56 OS=Homo sapiens GN=NOP56 PE=1 SV=4 - [NOP56_HUMAN]	260.008	15.99	1	9	9	10	594	66.0087	9.18799
P46087	NOP2	Probable 28S rRNA (cytosine(4447)-C(5))-methyltransferase OS=Homo sapiens GN=NOP2 PE=1 SV=2 - [NOP2_HUMAN]	234.511	12.81	1	9	9	10	812	89.2471	9.23193
P14923	JUP	Junction plakoglobin OS=Homo sapiens GN=JUP PE=1 SV=3 - [PLAK_HUMAN]	204.36	16.91	1	9	9	11	745	81.6927	6.13818
P61978	HNRNPK	Heterogeneous nuclear ribonucleoprotein K OS=Homo sapiens GN=HNRNPK PE=1 SV=1 - [HNRPK_HUMAN]	174.461	22.89	1	9	9	10	463	50.9444	5.5415
Q12906	ILF3	Interleukin enhancer-binding factor 3 OS=Homo sapiens GN=ILF3 PE=1 SV=3 - [ILF3_HUMAN]	167.279	10.29	2	9	9	10	894	95.2791	8.76318
O60506	SYNCRIP	Heterogeneous nuclear ribonucleoprotein Q OS=Homo sapiens GN=SYNCRIP PE=1 SV=2 - [HNRPQ_HUMAN]	134.672	20.39	2	9	9	10	623	69.5596	8.5874
P14866	HNRNPL	Heterogeneous nuclear ribonucleoprotein L OS=Homo sapiens GN=HNRNPL PE=1 SV=2 - [HNRPL_HUMAN]	104.834	15.11	2	9	9	9	589	64.0924	8.22119
P02768	ALB	Serum albumin OS=Homo sapiens GN=ALB PE=1 SV=2 - [ALBU_HUMAN]	328.988	11.99	1	8	8	12	609	69.3215	6.27783
P09651	HNRNPA1	Heterogeneous nuclear ribonucleoprotein A1 OS=Homo sapiens GN=HNRNPA1 PE=1 SV=5 - [ROA1_HUMAN]	328.969	29.03	2	8	9	17	372	38.7231	9.12939
P11142	HSPA8	Heat shock cognate 71 kDa protein OS=Homo sapiens GN=HSPA8 PE=1 SV=1 - [HSP7C_HUMAN]	301.809	19.81	3	8	11	14	646	70.8542	5.51611
Q9Y5B9	SUPT16H	FACT complex subunit SPT16 OS=Homo sapiens GN=SUPT16H PE=1 SV=1 - [SP16H_HUMAN]	203.949	9.17	1	8	8	8	1047	119.838	5.65576
P22087	FBL	rRNA 2'-O-methyltransferase fibrillarin OS=Homo sapiens GN=FBL PE=1 SV=2 - [FBRL_HUMAN]	148.596	35.2	2	8	8	11	321	33.7634	10.1841
O76021	RSL1D1	Ribosomal L1 domain-containing protein 1 OS=Homo sapiens GN=RSL1D1 PE=1 SV=3 - [RL1D1_HUMAN]	138.132	21.02	1	8	8	9	490	54.9389	10.1255
P38646	HSPA9	Stress-70 protein, mitochondrial OS=Homo sapiens GN=HSPA9 PE=1 SV=2 - [GRP75_HUMAN]	214.485	14.58	1	7	7	7	679	73.6348	6.16357
Q9Y2X3	NOP58	Nucleolar protein 58 OS=Homo sapiens GN=NOP58 PE=1 SV=1 - [NOP58_HUMAN]	204.813	17.39	1	7	7	9	529	59.5405	8.92432
O60264	SMARCA5	SWI/SNF-related matrix-associated actin-dependent regulator of chromatin subfamily A member 5 OS=Homo sapiens GN=SMARCA5 PE=1 SV=1 - [SMCA5_HUMAN]	159.014	7.13	2	7	7	7	1052	121.828	8.08936
Q96PK6	RBM14	RNA-binding protein 14 OS=Homo sapiens GN=RBM14 PE=1 SV=2 - [RBM14_HUMAN]	151.414	13.75	1	7	7	7	669	69.4489	9.67139
Q15029	EFTUD2	116 kDa U5 small nuclear ribonucleoprotein component OS=Homo sapiens GN=EFTUD2 PE=1 SV=1 - [U5S1_HUMAN]	119.944	8.85	2	7	7	8	972	109.366	4.99561
Q9BZE4	GTPBP4	Nucleolar GTP-binding protein 1 OS=Homo sapiens GN=GTPBP4 PE=1 SV=3 - [NOG1_HUMAN]	68.0933	10.88	1	7	7	7	634	73.9178	9.49561
P17844	DDX5	Probable ATP-dependent RNA helicase DDX5 OS=Homo sapiens GN=DDX5 PE=1 SV=1 - [DDX5_HUMAN]	315.707	17.1	1	6	10	13	614	69.1047	8.92432
O00541	PES1	Pescadillo homolog OS=Homo sapiens GN=PES1 PE=1 SV=1 - [PESC_HUMAN]	141.207	10.2	1	6	6	7	588	67.96	7.32764
P20700	LMNB1	Lamin-B1 OS=Homo sapiens GN=LMNB1 PE=1 SV=2 - [LMNB1_HUMAN]	136.857	12.8	1	6	7	7	586	66.3676	5.16064
O43143	DHX15	Pre-mRNA-splicing factor ATP-dependent RNA helicase DHX15 OS=Homo sapiens GN=DHX15 PE=1 SV=2 - [DHX15_HUMAN]	122.108	7.3	1	6	6	7	795	90.8752	7.45947
O00571	DDX3X	ATP-dependent RNA helicase DDX3X OS=Homo sapiens GN=DDX3X PE=1 SV=3 - [DDX3X_HUMAN]	100.096	12.08	2	6	7	8	662	73.198	7.18115
Q12788	TBL3	Transducin beta-like protein 3 OS=Homo sapiens GN=TBL3 PE=1 SV=2 - [TBL3_HUMAN]	135.44	8.42	1	5	5	5	808	88.9785	6.90283
Q9Y446	PKP3	Plakophilin-3 OS=Homo sapiens GN=PKP3 PE=1 SV=1 - [PKP3_HUMAN]	127.223	8.53	1	5	5	5	797	87.029	9.31982
Q15393	SF3B3	Splicing factor 3B subunit 3 OS=Homo sapiens GN=SF3B3 PE=1 SV=4 - [SF3B3_HUMAN]	123.973	5.75	1	5	5	5	1217	135.492	5.26221
Q9ULV4	CORO1C	Coronin-1C OS=Homo sapiens GN=CORO1C PE=1 SV=1 - [COR1C_HUMAN]	98.9132	12.45	1	5	5	6	474	53.2151	7.07861
P35637	FUS	RNA-binding protein FUS OS=Homo sapiens GN=FUS PE=1 SV=1 - [FUS_HUMAN]	97.5309	13.88	2	5	5	7	526	53.3938	9.36377
P23246	SFPQ	Splicing factor, proline- and glutamine-rich OS=Homo sapiens GN=SFPQ PE=1 SV=2 - [SFPQ_HUMAN]	69.9068	8.49	1	5	5	5	707	76.1016	9.43701
Q9H0A0	NAT10	RNA cytidine acetyltransferase OS=Homo sapiens GN=NAT10 PE=1 SV=2 - [NAT10_HUMAN]	68.6752	5.37	1	5	5	5	1025	115.657	8.26514
Q9H6R4	NOL6	Nucleolar protein 6 OS=Homo sapiens GN=NOL6 PE=1 SV=2 - [NOL6_HUMAN]	38.1464	5.67	1	5	5	5	1146	127.513	7.63525
Q99959	PKP2	Plakophilin-2 OS=Homo sapiens GN=PKP2 PE=1 SV=2 - [PKP2_HUMAN]	162.603	6.13	1	4	4	4	881	97.3548	9.33447
P11021	HSPA5	78 kDa glucose-regulated protein OS=Homo sapiens GN=HSPA5 PE=1 SV=2 - [GRP78_HUMAN]	155.152	9.48	2	4	5	7	654	72.2884	5.16064
Q13283	G3BP1	Ras GTPase-activating protein-binding protein 1 OS=Homo sapiens GN=G3BP1 PE=1 SV=1 - [G3BP1_HUMAN]	131.315	11.37	1	4	4	4	466	52.1321	5.51611
Q08945	SSRP1	FACT complex subunit SSRP1 OS=Homo sapiens GN=SSRP1 PE=1 SV=1 - [SSRP1_HUMAN]	98.3094	6.91	1	4	4	4	709	81.0244	6.87354
P10809	HSPD1	60 kDa heat shock protein, mitochondrial OS=Homo sapiens GN=HSPD1 PE=1 SV=2 - [CH60_HUMAN]	88.2178	7.5	1	4	4	4	573	61.0164	5.87158
P04406	GAPDH	Glyceraldehyde-3-phosphate dehydrogenase OS=Homo sapiens GN=GAPDH PE=1 SV=3 - [G3P_HUMAN]	82.2572	13.13	1	4	4	4	335	36.0304	8.45557
O43795	MYO1B	Unconventional myosin-Ib OS=Homo sapiens GN=MYO1B PE=1 SV=3 - [MYO1B_HUMAN]	71.5194	3.96	2	4	4	4	1136	131.902	9.37842
Q96GQ7	DDX27	Probable ATP-dependent RNA helicase DDX27 OS=Homo sapiens GN=DDX27 PE=1 SV=2 - [DDX27_HUMAN]	64.6979	5.53	1	4	4	4	796	89.7792	9.27588
P07355	ANXA2	Annexin A2 OS=Homo sapiens GN=ANXA2 PE=1 SV=2 - [ANXA2_HUMAN]	46.6698	12.98	2	4	4	4	339	38.5798	7.75244
P31942	HNRNPH3	Heterogeneous nuclear ribonucleoprotein H3 OS=Homo sapiens GN=HNRNPH3 PE=1 SV=2 - [HNRH3_HUMAN]	37.3541	14.45	1	4	4	5	346	36.9031	6.87354
P0DMV8	HSPA1A	Heat shock 70 kDa protein 1A OS=Homo sapiens GN=HSPA1A PE=1 SV=1 - [HS71A_HUMAN]	213.55	10.76	3	3	6	8	641	70.009	5.65576
P11388	TOP2A	DNA topoisomerase 2-alpha OS=Homo sapiens GN=TOP2A PE=1 SV=3 - [TOP2A_HUMAN]	132.223	5.88	1	3	7	7	1531	174.276	8.71924
Q13151	HNRNPA0	Heterogeneous nuclear ribonucleoprotein A0 OS=Homo sapiens GN=HNRNPA0 PE=1 SV=1 - [ROA0_HUMAN]	116.197	14.75	1	3	4	5	305	30.8218	9.29053
P60709	ACTB	Actin, cytoplasmic 1 OS=Homo sapiens GN=ACTB PE=1 SV=1 - [ACTB_HUMAN]	114.087	10.4	12	3	3	3	375	41.7097	5.47803
Q9NY93	DDX56	Probable ATP-dependent RNA helicase DDX56 OS=Homo sapiens GN=DDX56 PE=1 SV=1 - [DDX56_HUMAN]	102.095	6.58	1	3	3	3	547	61.551	9.26123
Q9NVP1	DDX18	ATP-dependent RNA helicase DDX18 OS=Homo sapiens GN=DDX18 PE=1 SV=2 - [DDX18_HUMAN]	101.357	5.37	1	3	3	3	670	75.3594	9.49561
P19338	NCL	Nucleolin OS=Homo sapiens GN=NCL PE=1 SV=3 - [NUCL_HUMAN]	98.6662	3.94	1	3	3	3	710	76.5684	4.70361
P12956	XRCC6	X-ray repair cross-complementing protein 6 OS=Homo sapiens GN=XRCC6 PE=1 SV=2 - [XRCC6_HUMAN]	95.636	4.43	1	3	3	3	609	69.7991	6.63916
P18583	SON	Protein SON OS=Homo sapiens GN=SON PE=1 SV=4 - [SON_HUMAN]	94.9461	2.02	1	3	3	3	2426	263.664	5.64307
Q14126	DSG2	Desmoglein-2 OS=Homo sapiens GN=DSG2 PE=1 SV=2 - [DSG2_HUMAN]	92.7496	3.67	1	3	3	3	1118	122.218	5.23682
Q8NI36	WDR36	WD repeat-containing protein 36 OS=Homo sapiens GN=WDR36 PE=1 SV=1 - [WDR36_HUMAN]	76.9226	3.68	1	3	3	3	951	105.255	7.53271
Q9Y5J1	UTP18	U3 small nucleolar RNA-associated protein 18 homolog OS=Homo sapiens GN=UTP18 PE=1 SV=3 - [UTP18_HUMAN]	58.37	7.91	1	3	3	3	556	61.9644	8.76318
Q1KMD3	HNRNPUL2	Heterogeneous nuclear ribonucleoprotein U-like protein 2 OS=Homo sapiens GN=HNRNPUL2 PE=1 SV=1 - [HNRL2_HUMAN]	54.8193	4.95	1	3	3	3	747	85.0522	4.90674
Q9Y3T9	NOC2L	Nucleolar complex protein 2 homolog OS=Homo sapiens GN=NOC2L PE=1 SV=4 - [NOC2L_HUMAN]	53.6476	3.6	1	3	3	3	749	84.8662	5.61768
Q15269	PWP2	Periodic tryptophan protein 2 homolog OS=Homo sapiens GN=PWP2 PE=2 SV=2 - [PWP2_HUMAN]	53.1297	4.03	1	3	3	3	919	102.387	6.15088
Q07666	KHDRBS1	KH domain-containing, RNA-binding, signal transduction-associated protein 1 OS=Homo sapiens GN=KHDRBS1 PE=1 SV=1 - [KHDR1_HUMAN]	48.8212	4.97	1	3	3	3	443	48.1972	8.66064
P62873	GNB1	Guanine nucleotide-binding protein G(I)/G(S)/G(T) subunit beta-1 OS=Homo sapiens GN=GNB1 PE=1 SV=3 - [GBB1_HUMAN]	46.8334	8.24	4	3	3	3	340	37.353	5.99854
P57740	NUP107	Nuclear pore complex protein Nup107 OS=Homo sapiens GN=NUP107 PE=1 SV=1 - [NU107_HUMAN]	39.038	2.81	1	3	3	3	925	106.307	5.42725
P0CG48	UBC	Polyubiquitin-C OS=Homo sapiens GN=UBC PE=1 SV=3 - [UBC_HUMAN]	31.6	49.93	4	3	3	3	685	76.9915	7.66455
P16403	HIST1H1C	Histone H1.2 OS=Homo sapiens GN=HIST1H1C PE=1 SV=2 - [H12_HUMAN]	29.52	17.84	3	3	3	3	213	21.3517	10.9312
P52907	CAPZA1	F-actin-capping protein subunit alpha-1 OS=Homo sapiens GN=CAPZA1 PE=1 SV=3 - [CAZA1_HUMAN]	27.98	16.78	1	3	3	3	286	32.9023	5.69385
P52948	NUP98	Nuclear pore complex protein Nup98-Nup96 OS=Homo sapiens GN=NUP98 PE=1 SV=4 - [NUP98_HUMAN]	27.4944	1.82	1	3	3	3	1817	197.457	6.40479
P55265	ADAR	Double-stranded RNA-specific adenosine deaminase OS=Homo sapiens GN=ADAR PE=1 SV=4 - [DSRAD_HUMAN]	25.16	2.12	1	3	3	3	1226	135.981	8.646
Q9UKV8	AGO2	Protein argonaute-2 OS=Homo sapiens GN=AGO2 PE=1 SV=3 - [AGO2_HUMAN]	23.8	3.73	4	3	3	3	859	97.1459	9.18799
Q9NW13	RBM28	RNA-binding protein 28 OS=Homo sapiens GN=RBM28 PE=1 SV=3 - [RBM28_HUMAN]	0	4.48	1	3	3	3	759	85.6847	9.21729
Q15424	SAFB	Scaffold attachment factor B1 OS=Homo sapiens GN=SAFB PE=1 SV=4 - [SAFB1_HUMAN]	89.7338	8.2	1	2	4	4	915	102.58	5.46533
Q15717	ELAVL1	ELAV-like protein 1 OS=Homo sapiens GN=ELAVL1 PE=1 SV=2 - [ELAV1_HUMAN]	74.8565	6.13	3	2	2	2	326	36.0692	9.17334
Q14978	NOLC1	Nucleolar and coiled-body phosphoprotein 1 OS=Homo sapiens GN=NOLC1 PE=1 SV=2 - [NOLC1_HUMAN]	71.0864	4.01	1	2	2	2	699	73.5596	9.46631
P11387	TOP1	DNA topoisomerase 1 OS=Homo sapiens GN=TOP1 PE=1 SV=2 - [TOP1_HUMAN]	61.5944	2.88	1	2	2	2	765	90.6689	9.30518
O00425	IGF2BP3	Insulin-like growth factor 2 mRNA-binding protein 3 OS=Homo sapiens GN=IGF2BP3 PE=1 SV=2 - [IF2B3_HUMAN]	58.0068	3.11	1	2	2	2	579	63.6656	8.86572
Q15397	PUM3	Pumilio homolog 3 OS=Homo sapiens GN=PUM3 PE=1 SV=3 - [PUM3_HUMAN]	53.73	2.78	1	2	2	2	648	73.5383	9.64209
Q02878	RPL6	60S ribosomal protein L6 OS=Homo sapiens GN=RPL6 PE=1 SV=3 - [RL6_HUMAN]	52.6795	5.9	1	2	2	2	288	32.7076	10.5796
Q9UKV3	ACIN1	Apoptotic chromatin condensation inducer in the nucleus OS=Homo sapiens GN=ACIN1 PE=1 SV=2 - [ACINU_HUMAN]	46.6409	1.86	1	2	2	2	1341	151.771	6.43018
Q9H0D6	XRN2	5'-3' exoribonuclease 2 OS=Homo sapiens GN=XRN2 PE=1 SV=1 - [XRN2_HUMAN]	42.9723	2.53	1	2	2	2	950	108.513	7.47412
P36873	PPP1CC	Serine/threonine-protein phosphatase PP1-gamma catalytic subunit OS=Homo sapiens GN=PPP1CC PE=1 SV=1 - [PP1G_HUMAN]	38.4	7.43	1	2	2	2	323	36.9597	6.53662
Q14974	KPNB1	Importin subunit beta-1 OS=Homo sapiens GN=KPNB1 PE=1 SV=2 - [IMB1_HUMAN]	37.73	2.74	1	2	2	2	876	97.108	4.77979
O15213	WDR46	WD repeat-containing protein 46 OS=Homo sapiens GN=WDR46 PE=1 SV=3 - [WDR46_HUMAN]	36.029	3.77	1	2	2	2	610	68.0288	9.67139
Q969X6	UTP4	U3 small nucleolar RNA-associated protein 4 homolog OS=Homo sapiens GN=UTP4 PE=1 SV=1 - [UTP4_HUMAN]	31.61	3.5	1	2	2	2	686	76.8414	8.85107
Q8WUM0	NUP133	Nuclear pore complex protein Nup133 OS=Homo sapiens GN=NUP133 PE=1 SV=2 - [NU133_HUMAN]	27.9238	3.11	1	2	2	2	1156	128.898	5.09717
Q9UBU9	NXF1	Nuclear RNA export factor 1 OS=Homo sapiens GN=NXF1 PE=1 SV=1 - [NXF1_HUMAN]	27.67	4.04	1	2	2	2	619	70.1387	8.51416
Q14137	BOP1	Ribosome biogenesis protein BOP1 OS=Homo sapiens GN=BOP1 PE=1 SV=2 - [BOP1_HUMAN]	27.2	4.16	1	2	2	2	746	83.5772	6.18896
Q00610	CLTC	Clathrin heavy chain 1 OS=Homo sapiens GN=CLTC PE=1 SV=5 - [CLH1_HUMAN]	0	1.79	1	2	2	2	1675	191.493	5.69385
Q96E39	RBMXL1	RNA binding motif protein, X-linked-like-1 OS=Homo sapiens GN=RBMXL1 PE=1 SV=1 - [RMXL1_HUMAN]	0	5.64	3	2	2	2	390	42.1162	9.89111
Q9NYH9	UTP6	U3 small nucleolar RNA-associated protein 6 homolog OS=Homo sapiens GN=UTP6 PE=2 SV=2 - [UTP6_HUMAN]	0	3.69	1	2	2	2	597	70.1488	7.28369
Q92841	DDX17	Probable ATP-dependent RNA helicase DDX17 OS=Homo sapiens GN=DDX17 PE=1 SV=2 - [DDX17_HUMAN]	198.167	8.23	1	1	5	7	729	80.222	8.26514
Q14151	SAFB2	Scaffold attachment factor B2 OS=Homo sapiens GN=SAFB2 PE=1 SV=1 - [SAFB2_HUMAN]	101.744	6.51	1	1	3	3	953	107.408	6.16357
Q02880	TOP2B	DNA topoisomerase 2-beta OS=Homo sapiens GN=TOP2B PE=1 SV=3 - [TOP2B_HUMAN]	94.836	3.14	1	1	5	5	1626	183.152	8.00146
Q8TF72	SHROOM3	Protein Shroom3 OS=Homo sapiens GN=SHROOM3 PE=1 SV=2 - [SHRM3_HUMAN]	83.4079	0.45	1	1	1	17	1996	216.724	7.79639
P51991	HNRNPA3	Heterogeneous nuclear ribonucleoprotein A3 OS=Homo sapiens GN=HNRNPA3 PE=1 SV=2 - [ROA3_HUMAN]	76.8806	7.94	1	1	2	3	378	39.5706	9.01221
Q03252	LMNB2	Lamin-B2 OS=Homo sapiens GN=LMNB2 PE=1 SV=4 - [LMNB2_HUMAN]	76.7066	2.9	1	1	2	2	620	69.9057	5.59229
Q9NQ55	PPAN	Suppressor of SWI4 1 homolog OS=Homo sapiens GN=PPAN PE=2 SV=1 - [SSF1_HUMAN]	74.48	2.96	1	1	1	1	473	53.1608	10.1255
P26368	U2AF2	Splicing factor U2AF 65 kDa subunit OS=Homo sapiens GN=U2AF2 PE=1 SV=4 - [U2AF2_HUMAN]	56.93	2.11	1	1	1	1	475	53.4672	9.08545
Q8N163	CCAR2	Cell cycle and apoptosis regulator protein 2 OS=Homo sapiens GN=CCAR2 PE=1 SV=2 - [CCAR2_HUMAN]	53.75	1.41	1	1	1	1	923	102.838	5.22412
Q14498	RBM39	RNA-binding protein 39 OS=Homo sapiens GN=RBM39 PE=1 SV=2 - [RBM39_HUMAN]	51.88	2.83	1	1	1	1	530	59.3427	10.0962
Q9BVP2	GNL3	Guanine nucleotide-binding protein-like 3 OS=Homo sapiens GN=GNL3 PE=1 SV=2 - [GNL3_HUMAN]	48.18	2	1	1	1	1	549	61.9545	9.15869
Q9HCE1	MOV10	Putative helicase MOV-10 OS=Homo sapiens GN=MOV10 PE=1 SV=2 - [MOV10_HUMAN]	47.99	1.2	1	1	1	1	1003	113.599	8.82178
Q13112	CHAF1B	Chromatin assembly factor 1 subunit B OS=Homo sapiens GN=CHAF1B PE=1 SV=1 - [CAF1B_HUMAN]	46.94	1.97	1	1	1	1	559	61.4542	7.50342
Q9Y6M1	IGF2BP2	Insulin-like growth factor 2 mRNA-binding protein 2 OS=Homo sapiens GN=IGF2BP2 PE=1 SV=2 - [IF2B2_HUMAN]	45.8	2	1	1	1	1	599	66.0806	8.45557
Q8IWA0	WDR75	WD repeat-containing protein 75 OS=Homo sapiens GN=WDR75 PE=1 SV=1 - [WDR75_HUMAN]	43.04	1.33	1	1	1	1	830	94.4385	5.96045
Q8NE71	ABCF1	ATP-binding cassette sub-family F member 1 OS=Homo sapiens GN=ABCF1 PE=1 SV=2 - [ABCF1_HUMAN]	42.55	1.3	1	1	1	1	845	95.8665	6.80029
Q15061	WDR43	WD repeat-containing protein 43 OS=Homo sapiens GN=WDR43 PE=1 SV=3 - [WDR43_HUMAN]	40.82	1.18	1	1	1	1	677	74.8434	5.56689
P46777	RPL5	60S ribosomal protein L5 OS=Homo sapiens GN=RPL5 PE=1 SV=3 - [RL5_HUMAN]	40.81	2.69	1	1	1	1	297	34.3407	9.71533
Q9BZJ0	CRNKL1	Crooked neck-like protein 1 OS=Homo sapiens GN=CRNKL1 PE=1 SV=4 - [CRNL1_HUMAN]	39.98	1.3	1	1	1	1	848	100.389	8.00146
P46013	MKI67	Proliferation marker protein Ki-67 OS=Homo sapiens GN=MKI67 PE=1 SV=2 - [KI67_HUMAN]	38.94	1.01	1	1	1	1	3256	358.474	9.45166
Q6ZRV2	FAM83H	Protein FAM83H OS=Homo sapiens GN=FAM83H PE=1 SV=3 - [FA83H_HUMAN]	37.56	1.36	1	1	1	1	1179	127.044	6.97607
Q9HAU5	UPF2	Regulator of nonsense transcripts 2 OS=Homo sapiens GN=UPF2 PE=1 SV=1 - [RENT2_HUMAN]	36.92	0.55	1	1	1	1	1272	147.717	5.69385
Q9BW27	NUP85	Nuclear pore complex protein Nup85 OS=Homo sapiens GN=NUP85 PE=1 SV=1 - [NUP85_HUMAN]	36.76	1.52	1	1	1	1	656	74.9711	5.5542
Q13573	SNW1	SNW domain-containing protein 1 OS=Homo sapiens GN=SNW1 PE=1 SV=1 - [SNW1_HUMAN]	34.37	2.61	1	1	1	1	536	61.4565	9.5249
Q68CQ4	DIEXF	Digestive organ expansion factor homolog OS=Homo sapiens GN=DIEXF PE=1 SV=2 - [DIEXF_HUMAN]	33.56	1.32	1	1	1	1	756	87.0008	5.88428
P02008	HBZ	Hemoglobin subunit zeta OS=Homo sapiens GN=HBZ PE=1 SV=2 - [HBAZ_HUMAN]	32.79	4.93	2	1	1	1	142	15.6272	8.20654
Q8IY81	FTSJ3	pre-rRNA processing protein FTSJ3 OS=Homo sapiens GN=FTSJ3 PE=1 SV=2 - [SPB1_HUMAN]	32.78	1.18	1	1	1	1	847	96.4992	8.39697
Q9BR76	CORO1B	Coronin-1B OS=Homo sapiens GN=CORO1B PE=1 SV=1 - [COR1B_HUMAN]	32.62	1.64	1	1	1	1	489	54.2003	5.88428
Q8NFH5	NUP35	Nucleoporin NUP53 OS=Homo sapiens GN=NUP35 PE=1 SV=1 - [NUP53_HUMAN]	32.27	3.99	1	1	1	1	326	34.7515	9.08545
Q9UNX4	WDR3	WD repeat-containing protein 3 OS=Homo sapiens GN=WDR3 PE=1 SV=1 - [WDR3_HUMAN]	31.52	1.06	1	1	1	1	943	106.032	6.63916
Q9BTE3	MCMBP	Mini-chromosome maintenance complex-binding protein OS=Homo sapiens GN=MCMBP PE=1 SV=2 - [MCMBP_HUMAN]	31.43	1.56	1	1	1	1	642	72.9338	5.87158
Q8WTT2	NOC3L	Nucleolar complex protein 3 homolog OS=Homo sapiens GN=NOC3L PE=1 SV=1 - [NOC3L_HUMAN]	30.7	1.38	1	1	1	1	800	92.4896	9.17334
Q9H7B2	RPF2	Ribosome production factor 2 homolog OS=Homo sapiens GN=RPF2 PE=1 SV=2 - [RPF2_HUMAN]	30.68	2.61	1	1	1	1	306	35.5602	9.99365
Q96T37	RBM15	Putative RNA-binding protein 15 OS=Homo sapiens GN=RBM15 PE=1 SV=2 - [RBM15_HUMAN]	30.1	1.13	1	1	1	1	977	107.124	10.0815
Q9H8H0	NOL11	Nucleolar protein 11 OS=Homo sapiens GN=NOL11 PE=1 SV=1 - [NOL11_HUMAN]	30.03	1.67	1	1	1	1	719	81.0719	6.07471
O00515	LAD1	Ladinin-1 OS=Homo sapiens GN=LAD1 PE=1 SV=2 - [LAD1_HUMAN]	29.89	2.32	1	1	1	1	517	57.0968	9.67139
O95104	SCAF4	Splicing factor, arginine/serine-rich 15 OS=Homo sapiens GN=SCAF4 PE=1 SV=3 - [SFR15_HUMAN]	28.86	1.05	2	1	1	1	1147	125.79	9.5542
Q1ED39	KNOP1	Lysine-rich nucleolar protein 1 OS=Homo sapiens GN=KNOP1 PE=1 SV=1 - [KNOP1_HUMAN]	28.73	2.4	1	1	1	1	458	51.5572	9.86182
Q8NI27	THOC2	THO complex subunit 2 OS=Homo sapiens GN=THOC2 PE=1 SV=2 - [THOC2_HUMAN]	27.96	0.82	1	1	1	1	1593	182.659	8.44092
Q03701	CEBPZ	CCAAT/enhancer-binding protein zeta OS=Homo sapiens GN=CEBPZ PE=1 SV=3 - [CEBPZ_HUMAN]	27.57	1.14	1	1	1	1	1054	120.898	5.93506
Q7Z2W4	ZC3HAV1	Zinc finger CCCH-type antiviral protein 1 OS=Homo sapiens GN=ZC3HAV1 PE=1 SV=3 - [ZCCHV_HUMAN]	27.11	1.66	1	1	1	1	902	101.367	8.39697
Q12769	NUP160	Nuclear pore complex protein Nup160 OS=Homo sapiens GN=NUP160 PE=1 SV=3 - [NU160_HUMAN]	27.07	0.77	1	1	1	1	1436	162.017	5.50342
O60508	CDC40	Pre-mRNA-processing factor 17 OS=Homo sapiens GN=CDC40 PE=1 SV=1 - [PRP17_HUMAN]	26.64	1.73	1	1	1	1	579	65.4795	7.06396
Q8IWT0	ZBTB8OS	Protein archease OS=Homo sapiens GN=ZBTB8OS PE=1 SV=2 - [ARCH_HUMAN]	26.41	4.19	1	1	1	1	167	19.4784	4.48779
Q5JTH9	RRP12	RRP12-like protein OS=Homo sapiens GN=RRP12 PE=1 SV=2 - [RRP12_HUMAN]	25.86	0.62	1	1	1	1	1297	143.611	8.74854
Q9BVJ6	UTP14A	U3 small nucleolar RNA-associated protein 14 homolog A OS=Homo sapiens GN=UTP14A PE=1 SV=1 - [UT14A_HUMAN]	25.83	1.82	1	1	1	1	771	87.9241	7.86963
P16401	HIST1H1B	Histone H1.5 OS=Homo sapiens GN=HIST1H1B PE=1 SV=3 - [H15_HUMAN]	25.78	6.64	1	1	1	1	226	22.5665	10.9165
Q8WVV4	POF1B	Protein POF1B OS=Homo sapiens GN=POF1B PE=1 SV=3 - [POF1B_HUMAN]	25.01	1.7	1	1	1	1	589	68.0224	6.31592
Q92499	DDX1	ATP-dependent RNA helicase DDX1 OS=Homo sapiens GN=DDX1 PE=1 SV=2 - [DDX1_HUMAN]	24.55	1.49	1	1	1	1	740	82.3798	7.2251
Q99459	CDC5L	Cell division cycle 5-like protein OS=Homo sapiens GN=CDC5L PE=1 SV=2 - [CDC5L_HUMAN]	22.6	1.25	1	1	1	1	802	92.1937	8.17725
Q15365	PCBP1	Poly(rC)-binding protein 1 OS=Homo sapiens GN=PCBP1 PE=1 SV=2 - [PCBP1_HUMAN]	21.83	3.09	3	1	1	1	356	37.4739	7.09326
P07900	HSP90AA1	Heat shock protein HSP 90-alpha OS=Homo sapiens GN=HSP90AA1 PE=1 SV=5 - [HS90A_HUMAN]	0	1.64	1	1	1	1	732	84.6067	5.021
P35579	MYH9	Myosin-9 OS=Homo sapiens GN=MYH9 PE=1 SV=4 - [MYH9_HUMAN]	0	0.51	1	1	1	1	1960	226.392	5.60498
P01024	C3	Complement C3 OS=Homo sapiens GN=C3 PE=1 SV=2 - [CO3_HUMAN]	0	0.36	1	1	1	1	1663	187.03	6.40479
P02751	FN1	Fibronectin OS=Homo sapiens GN=FN1 PE=1 SV=4 - [FINC_HUMAN]	0	0.54	1	1	1	1	2386	262.46	5.70654
Q9UN86	G3BP2	Ras GTPase-activating protein-binding protein 2 OS=Homo sapiens GN=G3BP2 PE=1 SV=2 - [G3BP2_HUMAN]	0	2.7	1	1	1	1	482	54.0878	5.5542
Q9GZR7	DDX24	ATP-dependent RNA helicase DDX24 OS=Homo sapiens GN=DDX24 PE=1 SV=1 - [DDX24_HUMAN]	0	1.98	1	1	1	1	859	96.2715	9.05615
Q96Q15	SMG1	Serine/threonine-protein kinase SMG1 OS=Homo sapiens GN=SMG1 PE=1 SV=3 - [SMG1_HUMAN]	0	0.33	1	1	1	1	3661	410.241	6.45557
Q9UQB8	BAIAP2	Brain-specific angiogenesis inhibitor 1-associated protein 2 OS=Homo sapiens GN=BAIAP2 PE=1 SV=1 - [BAIP2_HUMAN]	0	1.99	1	1	1	1	552	60.8296	8.89502
Q9Y4C8	RBM19	Probable RNA-binding protein 19 OS=Homo sapiens GN=RBM19 PE=1 SV=3 - [RBM19_HUMAN]	0	0.94	1	1	1	1	960	107.265	6.53662
P04264	KRT1	Keratin, type II cytoskeletal 1 OS=Homo sapiens GN=KRT1 PE=1 SV=6 - [K2C1_HUMAN]	925.006	38.66	1	21	26	39	644	65.999	8.11865
P13645	KRT10	Keratin, type I cytoskeletal 10 OS=Homo sapiens GN=KRT10 PE=1 SV=6 - [K1C10_HUMAN]	725.254	27.05	14	15	19	24	584	58.7917	5.21143
P35908	KRT2	Keratin, type II cytoskeletal 2 epidermal OS=Homo sapiens GN=KRT2 PE=1 SV=2 - [K22E_HUMAN]	473.463	37.09	8	15	20	24	639	65.3932	8.00146
P35527	KRT9	Keratin, type I cytoskeletal 9 OS=Homo sapiens GN=KRT9 PE=1 SV=3 - [K1C9_HUMAN]	814.439	33.39	1	14	15	23	623	62.0268	5.23682
P05787	KRT8	Keratin, type II cytoskeletal 8 OS=Homo sapiens GN=KRT8 PE=1 SV=7 - [K2C8_HUMAN]	158.384	14.7	9	5	9	13	483	53.6711	5.59229
P13647	KRT5	Keratin, type II cytoskeletal 5 OS=Homo sapiens GN=KRT5 PE=1 SV=3 - [K2C5_HUMAN]	212.811	12.2	14	3	9	12	590	62.34	7.73779
P02533	KRT14	Keratin, type I cytoskeletal 14 OS=Homo sapiens GN=KRT14 PE=1 SV=4 - [K1C14_HUMAN]	188.534	11.86	14	3	7	9	472	51.5294	5.16064
P05783	KRT18	Keratin, type I cytoskeletal 18 OS=Homo sapiens GN=KRT18 PE=1 SV=2 - [K1C18_HUMAN]	80.9104	5.58	8	2	3	3	430	48.0285	5.45264
P04259	KRT6B	Keratin, type II cytoskeletal 6B OS=Homo sapiens GN=KRT6B PE=1 SV=5 - [K2C6B_HUMAN]	177.597	11.35	16	1	8	12	564	60.0303	8.00146
Q8IUC0	KRTAP13-1	Keratin-associated protein 13-1 OS=Homo sapiens GN=KRTAP13-1 PE=2 SV=2 - [KR131_HUMAN]	59.2	6.98	2	1	1	1	172	18.3077	8.11865
