# Supplementary material for: UPF1 promotes chemoresistance to oxaliplatin through regulation of TOP2A activity and maintenance of stemness in colorectal cancer
Source: Cell Death Dis. 2021 May 21;12(6):519. doi: 10.1038/s41419-021-03798-2 (PMC8140095; doi:10.1038/s41419-021-03798-2)
Supplement: Supplementary file 3 — S3 [file 41419_2021_3798_MOESM3_ESM.xlsx]

## Sheet: Sheet1
Primer name	sequence (5'to3')
TOP2A-1-LV-F	ATTTCCGGTGAATTCCTCGAGATGGAAGTGTCACCATTGCAGC
TOP2A-1-340-LVFLAG-R	GGAGGGAGAGGGGCGGGATCCTTACTTATCGTCGTCATCCTTGTAATCAACATCAACAAGTTTAGTCA
TOP2A-1-450-LVFLAG-R	GGAGGGAGAGGGGCGGGATCCTTACTTATCGTCGTCATCCTTGTAATCTCGGCCCCCTGCATCATTG
TOP2A-1-600-LVFLAG-R	GGAGGGAGAGGGGCGGGATCCTTACTTATCGTCGTCATCCTTGTAATCACTCTTCCACTCTTCAAATTCAGG
TOP2A-580-990-LV-F	ATTTCCGGTGAATTCCTCGAGATGGTATCTAAAAACAAGCAAG
TOP2A-580-990-LVFLAG-R	GGAGGGAGAGGGGCGGGATCCTTACTTATCGTCGTCATCCTTGTAATCTTTGAAGACTTTGTGTAGTCC
TOP2A-980-1531-LV-F	ATTTCCGGTGAATTCCTCGAGATGGCAGAGAGAGTTG
TOP2A-1030-1531-LV-F	ATTTCCGGTGAATTCCTCGAGATGTATGGATTAAGAAAAGAATGGC
TOP2A-C-1531-LVFLAG-R	GGAGGGAGAGGGGCGGGATCCTTACTTATCGTCGTCATCCTTGTAATCAAACAGATCATCTTCATC
UPF1-1F	ATTTCCGGTGAATTCCTCGAGATGAGCGTGGAGGCGTA
UPF1-300R	GGAGGGAGAGGGGCGGGATCCTTAAGCGTAATCTGGAACATCGTATGGGTAGTAGGCGTCCTCGTACCG
UPF1-420R	GGAGGGAGAGGGGCGGGATCCTTAAGCGTAATCTGGAACATCGTATGGGTAGAAGTTGTGAGTCACCTCCACAG
UPF1-416F	ATTTCCGGTGAATTCCTCGAGATGGTGACTCACAACTTCCAGGT
UPF1-1089R	GGAGGGAGAGGGGCGGGATCCTTAAGCGTAATCTGGAACATCGTATGGGTAGGACAGCTCCGGCTGGGAGA
UPF1-1095R	GGAGGGAGAGGGGCGGGATCCTTAAGCGTAATCTGGAACATCGTATGGGTAACCAAGGTAACTGTCCTGG
UPF1-1129R	GGAGGGAGAGGGGCGGGATCCTTAAGCGTAATCTGGAACATCGTATGGGTAATACTGGGACAGCCCCGTCA
